# Supplementary material for: Diphenylamino-Modified Neutral Pt(II) Complexes: Their Aggregation-Induced Phosphorescent Emission and Picric Acid-Sensing Properties
Source: Materials (Basel). 2024 Sep 3;17(17):4366. doi: 10.3390/ma17174366 (PMC11395801; doi:10.3390/ma17174366)
Supplement: Supplementary file 1 [file materials-17-04366-s001.zip]

Archive with 1 entries (1 files):
- materials-3174728-supplementary.pdf
